# Supplementary material for: Constitutively active BRS3 is a genuinely orphan GPCR in placental mammals
Source: PLoS Biol. 2019 Mar 6;17(3):e3000175. doi: 10.1371/journal.pbio.3000175 (PMC6422423; doi:10.1371/journal.pbio.3000175)
Supplement: S2 Table — Red font indicates amino acid sites for mutation, which exhibited a large degree of conservation in placental mammals, and the sites differs from the corresponding amino acids in nonplacental species. BRS3, bombesin receptor subtype-3. (XLSX) [file pbio.3000175.s002.xlsx]

## Sheet: Sheet1
	G protein
	Gs	G12
Placental mammalian BRS3	Pro157, Ile161, Glu354, Glu351, Ser257, Val371, Lys393, Asp397	Ile251, Thr253, Gln256, Sre257, Ile269, Gln338, Glu354, Thr360, Lys394, Asp397
