# Supplementary material for: Constitutively active BRS3 is a genuinely orphan GPCR in placental mammals
Source: PLoS Biol. 2019 Mar 6;17(3):e3000175. doi: 10.1371/journal.pbio.3000175 (PMC6422423; doi:10.1371/journal.pbio.3000175)
Supplement: S3 Table — BRS3, bombesin receptor subtype-3; GRP, gastrin-releasing peptide; NMB, neuromedin B. (XLSX) [file pbio.3000175.s003.xlsx]

## Sheet: Sheet1
	Ligand
	GRP	NMB
cBRS3	Gln127-Leu53, Pro205-Val50, Arg294-Ser46/ His47	Gln127-Phe48, Pro205-Thr43/His45, Arg294-Thr43
tBRS3	Glu127-Leu53, Pro205-Trp48, Arg294- Trp48/His52	Gln127-Phe48, Pro205-Thr43/His45, Arg294-Thr43
sBRS3	Glu127-Leu53, Pro205-Trp48, Arg294-Ser46/ His47	Gln127-Phe48, Pro205-Thr43/His45, Arg294-Thr43
