# Supplementary material for: Constitutively active BRS3 is a genuinely orphan GPCR in placental mammals
Source: PLoS Biol. 2019 Mar 6;17(3):e3000175. doi: 10.1371/journal.pbio.3000175 (PMC6422423; doi:10.1371/journal.pbio.3000175)
Supplement: S1 Data — (XLSX) [file pbio.3000175.s022.xlsx]

## Sheet: Panel A
Luciferase
human	Blank	CRE	NFAT	SRF	SRE
	1	4.2545	6.3808	4.0202	1.278
	1	3.9246	6.2351	3.9201	1.0242
	1	4.0896	6.5264	4.1204	1.5319
turtle	1	1.2156	1.2553	1.0136	1.025
	1	1.0524	1.1357	1.0651	1.0133
	1	1.124	1.0361	1.1365	1.0216

## Sheet: Panel B
	No-peptide control			hBRS3			mBRS3			aBRS3			cBRS3			tBRS3			sBRS3
Gs	1	1	1	1.0435	1.0635	0.8435	1.1031	1.1189	0.89	0.9888	1.0068	0.7898	0.9915	1.0115	0.7915	1.0481	1.0682	0.8483	0.9358	0.9548	0.7348
Gq	1	1	1	1.1201	0.9128	1.1123	0.8068	0.9868	1.0068	1.0435	1.0635	0.8435	1.4499	1.6011	1.3244	1.3299	1.481	1.6123	1.5799	1.731	1.4511
G12	1	1	1	0.9925	1.0117	0.7915	1.0483	1.0687	0.8481	0.9349	0.9558	0.7345	1.1014	1.1221	0.9183	0.9867	1.0062	0.7866	1.0422	1.0634	0.8444
Gi	1	1	1	1.2201	1.1243	1.0224	1.1062	1.1269	0.9107	1.1613	1.1831	0.9633	1.1115	1.1315	0.9121	1.1688	1.1882	0.9683	1.0545	1.0747	0.8525

## Sheet: Panel C
	No-peptide control			hBRS3			mBRS3			aBRS3			cBRS3			tBRS3			sBRS3
Gs	1	1	1	1.7845	1.8013	1.6226	1.6435	1.7016	1.5244	1.6335	1.7013	1.7225	1.0483	1.0688	0.8485	1.0991	1.0987	0.8832	1.1043	1.0623	0.8334
Gq	1	1	1	1.8529	2.012	1.7233	1.7299	1.8818	1.6273	1.6319	1.7833	1.5025	1.1315	0.9121	1.1168	1.1878	0.9638	1.0854	1.0778	1.1115	1.1215
G12	1	1	1	1.7939	1.7941	1.7048	1.849	1.8507	1.7668	1.8156	1.8161	1.7326	0.7931	1.0438	1.0687	0.8558	0.9435	0.9648	0.7348	1.1283	1.0601
Gi	1	1	1	1.1222	1.1325	0.9275	1.1688	1.1887	0.9781	1.0454	1.0698	0.8575	1.2216	1.2433	1.0212	1.1067	1.1369	0.9118	1.1685	1.1832	0.9635
