# Supplementary material for: Constitutively active BRS3 is a genuinely orphan GPCR in placental mammals
Source: PLoS Biol. 2019 Mar 6;17(3):e3000175. doi: 10.1371/journal.pbio.3000175 (PMC6422423; doi:10.1371/journal.pbio.3000175)
Supplement: S2 Data — (XLSX) [file pbio.3000175.s023.xlsx]

## Sheet: Panel A
GRP(GRP)	Con(M)	GRPR	cBRS3	tBRS3	sBRS3	hBRS3	mBRS3	aBRS3
	1e-12	100	100	100	100	100	100	100
	1e-11	81.5±4.6	87.2±3.4	84.3±4.3	92.2±3.6	100	100	100
	1e-10	66.3±6.5	59.0±5.5	59.2±2.7	63.1±3.2	100	100	100
	1e-09	28.1±3.3	24.5±6.3	34.9±3.4	19.7±4.3	100	100	100
	1e-08	13.2±8.1	5.1±2.2	15.7±4.8	7.8±2.5	100	100	100
	1e-07	3.2±2.7	2.3±1.3	4.8±2.1	2.3±0.8	100	100	100
	1e-06	0	0	0	0	100	100	100
GRP(NMB)	Con(M)	GRPR	cBRS3	tBRS3	sBRS3	hBRS3	mBRS3	aBRS3
	1e-12	100	100	100	100	100	100	100
	1e-11	99.3±0.2	97.3±1.8	93.7±1.8	96.3±1.2	100	100	100
	1e-10	99.2±0.6	87.5±2.4	82.8±4.0	89.4±2.5	100	100	100
	1e-09	98.2±0.5	57.6±3.3	53.4±3.1	59.3±4.2	100	100	100
	1e-08	94.7±0.8	22.1±2.5	25.6±7.6	20.6±7.4	100	100	100
	1e-07	87.1±1.2	5.8±1.6	9.8±0.5	6.7±5.2	100	100	100
	1e-06	68.2±3.3	0	0	0	100	100	100
NMB(NMB)	Con(M)	NMBR	cBRS3	tBRS3	sBRS3	hBRS3	mBRS3	aBRS3
	1e-12	100	100	100	100	100	100	100
	1e-11	92.7±1.1	97.3±1.3	95.1±4.5	93.1±6.3	100	100	100
	1e-10	78.3±6.1	83.2±6.4	85.5±6.5	85.5±7.0	100	100	100
	1e-09	56.3±4.0	65.2±5.3	61.7±3.1	66±5.4	100	100	100
	1e-08	24.2±6.0	29.4±4.5	32.1±1.6	28.5±7.2	100	100	100
	1e-07	16.4±3.9	8.6±3.1	23.4±5.8	21.8±2.1	100	100	100
	1e-06	0	0	0	0	100	100	100
NMB(GRP)	Con(M)	NMBR	cBRS3	tBRS3	sBRS3	hBRS3	mBRS3	aBRS3
	1e-12	100	100	100	100	100	100	100
	1e-11	100	87.1±5.2	89.9±3.9	92.5±5.6	100	100	100
	1e-10	100	67.6±5.8	69.3±7.7	75.5±4.7	100	100	100
	1e-09	100	31.7±6.3	35.0±3.2	37.9±6.3	100	100	100
	1e-08	100	19.6±4.8	21.6±7.1	25.5±3.1	100	100	100
	1e-07	100	11.2±4.8	13.1±2.3	15.9±5.4	100	100	100
	1e-06	100	0	0	0	100	100	100

## Sheet: Panel E
Blank	hBRS3-YM 254890	hBRS3+YM 254890	mBRS3-YM 254890	mBRS3+YM 254890	aBRS3-YM 254890	aBRS3+YM 254890
1	6.5264	0.7675	9.0166	1.3903	4.0214	1.6524
1	6.2351	0.8993	9.7537	1.6189	4.912	1.8796
1	6.3808	0.8334	9.3852	1.5046	4.4667	1.766

## Sheet: Panel F
CRE	Blank	pcDNA	hBRS3-WT	hBRS3-P157T	hBRS3-V371S	mBRS3-WT	mBRS3-P157T	mBRS3-V371S	aBRS3-WT	aBRS3-P157T	aBRS3-V371S
	1	0.9922	5.8504	1.1491	2.4812	19.4537	4.8118	10.0105	8.2579	1.4616	2.2616
	1	1.1468	4.7486	1.3491	2.7582	18.5759	4.6467	11.077	6.9879	1.6523	2.4523
	1	1.0594	5.2894	1.239	2.6096	19.0047	4.7191	10.5336	7.6128	1.5469	2.3469
SRF	1	1.1416	4.1204	1.4015	2.5797	20.3125	7.6705	7.9391	4.0423	2.2072	2.2554
	1	1.262	3.9201	1.9125	2.3959	21.0453	8.8878	8.7294	4.609	1.4619	2.4653
	1	1.1917	4.0101	1.6469	2.4777	20.6688	8.2691	8.3242	4.3155	1.8245	2.3502
