# Supplementary material for: Constitutively active BRS3 is a genuinely orphan GPCR in placental mammals
Source: PLoS Biol. 2019 Mar 6;17(3):e3000175. doi: 10.1371/journal.pbio.3000175 (PMC6422423; doi:10.1371/journal.pbio.3000175)
Supplement: S3 Data — (XLSX) [file pbio.3000175.s024.xlsx]

## Sheet: Panel F
SRF	Blank	tBRS3-WT	tBRS3-Q127R	tBRS3-P205S	tBRS3-R294H	hBRS3-WT	hBRS3-R127Q	hBRS3-S205P	hBRS3-H294R
	1	1.2549	1.2246	1.7624	2.3546	4.1204	1.039	2.3024	1.9635
	1	0.9865	1.384	1.6892	2.7056	3.9201	1.1294	2.0649	2.2944
	1	1.1105	1.2941	1.7156	2.5199	4.01	1.074	2.1734	2.1187
NFAT	Blank	tBRS3-WT	tBRS3-Q127R	tBRS3-P205S	tBRS3-R294H	hBRS3-WT	hBRS3-Q127R	hBRS3-P205S	hBRS3-R294H
	1	1.1653	3.0463	2.1365	1.5357	6.5264	2.3016	2.6032	2.5139
	1	1.6549	2.9683	1.9536	1.8954	6.2351	1.9879	2.2957	2.7021
	1	1.3999	2.9971	2.0348	1.7054	6.3706	2.1346	2.4393	2.5978
CRE	Blank	tBRS3-WT	tBRS3-Q127R	tBRS3-P205S	tBRS3-R294H	hBRS3-WT	hBRS3-Q127R	hBRS3-P205S	hBRS3-R294H
	1	1.5216	2.9246	2.5988	3.0247	4.2545	1.2435	1.4237	2.3545
	1	1.0524	2.8121	2.9549	2.9988	3.9246	1.3447	1.5765	2.0136
	1	1.299	2.8803	2.7888	3.0237	4.1016	1.3061	1.5121	2.1961
