# Supplementary material for: Constitutively active BRS3 is a genuinely orphan GPCR in placental mammals
Source: PLoS Biol. 2019 Mar 6;17(3):e3000175. doi: 10.1371/journal.pbio.3000175 (PMC6422423; doi:10.1371/journal.pbio.3000175)
Supplement: S5 Data — (XLSX) [file pbio.3000175.s026.xlsx]

## Sheet: Panel B
CRE	Blank	N-hBRS3-	N-hBRS3+	N-mBRS3-	N-mBRS3+	N-aBRS3-	N-aBRS3+	pcDNA-	pcDNA+
	1	1	1.2968	1	1.2458	1	1.4026	1	0.9705
	1	1	1.4057	1	1.0945	1	1.3089	1	1.0972
	1	1	1.3512	1	1.1702	1	1.3558	1	1.0338
NFAT	Blank	N-hBRS3-	N-hBRS3+	N-mBRS3-	N-mBRS3+	N-aBRS3-	N-aBRS3+	pcDNA-	pcDNA+
	1	1	1.5912	1	2.0847	1	2.2791	1	0.9071
	1	1	1.6741	1	1.8235	1	1.9413	1	1.1044
	1	1	1.6327	1	1.9541	1	2.1102	1	1.0057
SRF	Blank	N-hBRS3-	N-hBRS3+	N-mBRS3-	N-mBRS3+	N-aBRS3-	N-aBRS3+	pcDNA-	pcDNA+
	1	1	1.6244	1	1.4898	1	1.3458	1	0.9788
	1	1	1.7709	1	1.6079	1	1.2427	1	1.0087
	1	1	1.6976	1	1.5488	1	1.2942	1	0.9937

## Sheet: Panel C
CRE	Blank	pcDNA	hBRS3-WT	hBRS3-I14C	hBRS3-S23L	hBRS3-N40S	mBRS3-WT	mBRS3-I14C	mBRS3-S23L	mBRS3-N40S	aBRS3-WT	aBRS3-I14C	aBRS3-S23L	aBRS3-N40S
	1	0.9922	4.2545	1.2035	1.508	0.8634	19.4537	2.861	1.3546	15.0235	8.2579	1.2035	1.4023	1.0249
	1	1.1468	3.9246	1.4024	1.7427	0.9424	18.5759	2.2538	1.2039	13.6894	6.9879	1.6202	1.0897	0.9848
	1	1.0695	4.0896	1.3029	1.6253	0.9029	19.0148	2.5574	1.2792	14.3565	7.6229	1.4119	1.246	1.0048
NFAT	Blank	pcDNA	hBRS3-WT	hBRS3-I14C	hBRS3-S23L	hBRS3-N40S	mBRS3-WT	mBRS3-I14C	mBRS3-S23L	mBRS3-N40S	aBRS3-WT	aBRS3-I14C	aBRS3-S23L	aBRS3-N40S
	1	1.1163	6.5264	1.5433	1.6784	1.5431	19.0254	2.0046	1.2458	6.1244	10.1019	2.9851	2.4562	5.5214
	1	1.341	6.2351	1.4833	1.5698	1.6433	18.2536	1.9453	1.451	5.4288	8.3584	3.2564	2.1895	6.2315
	1	1.2286	6.3808	1.5133	1.6241	1.5932	18.6395	1.9749	1.3484	5.7766	9.2301	3.1208	2.3229	5.8764
SRF	Blank	pcDNA	hBRS3-WT	hBRS3-I14C	hBRS3-S23L	hBRS3-N40S	mBRS3-WT	mBRS3-I14C	mBRS3-S23L	mBRS3-N40S	aBRS3-WT	aBRS3-I14C	aBRS3-S23L	aBRS3-N40S
	1	1.1416	4.1204	1.2035	1.5433	1.0247	20.3125	2.3561	2.8631	8.0235	7.5021	1.6874	2.8102	3.0125
	1	1.162	3.9201	1.0236	1.6521	0.9567	21.0453	2.0879	2.7032	10.1239	7.2532	1.4892	2.4077	3.2147
	1	1.1518	4.0202	1.1135	1.5977	0.9907	20.6789	2.222	2.7831	9.0737	7.3777	1.5883	2.609	3.1136
