# Supplementary material for: Constitutively active BRS3 is a genuinely orphan GPCR in placental mammals
Source: PLoS Biol. 2019 Mar 6;17(3):e3000175. doi: 10.1371/journal.pbio.3000175 (PMC6422423; doi:10.1371/journal.pbio.3000175)
Supplement: S6 Data — (XLSX) [file pbio.3000175.s027.xlsx]

## Sheet: Panel A
	GRPR-RMSD	NMBR-RMSD	GRPR-Identify	NMBR-Identify	GRPR-Similarity	NMBR-similarity
human	14.39	13.6	0.47	0.44	0.64	0.61
pan	13.56	14.09	0.47	0.44	0.63	0.62
mouse	13.68	14.29	0.46	0.44	0.63	0.61
rattus	13.54	14.1	0.46	0.45	0.63	0.6
canis	13.65	14.17	0.47	0.45	0.64	0.62
felis	13.6	14.1	0.47	0.44	0.65	0.62
Orycteropus	13.76	13.96	0.47	0.44	0.65	0.62
Loxodonta	13.75	13.93	0.47	0.44	0.63	0.61
Monodelphis	13.77	13.99	0.49	0.44	0.63	0.62
Phascolarctos	10.69	10.53	0.48	0.46	0.64	0.61
Ornithorhynchus	10.73	10.8	0.51	0.47	0.65	0.61
Gallus	9.28	9.93	0.5	0.47	0.65	0.62
Corvus	9.41	10.02	0.47	0.48	0.64	0.62
anolis	10.58	10.78	0.47	0.46	0.64	0.6
Chrysemys	10.3	10.52	0.52	0.48	0.67	0.62
xenopus	8.87	9.58	0.5	0.48	0.63	0.61
lepisosteus	8.8	11.03	0.51	0.48	0.64	0.61
