# Supplementary material for: Constitutively active BRS3 is a genuinely orphan GPCR in placental mammals
Source: PLoS Biol. 2019 Mar 6;17(3):e3000175. doi: 10.1371/journal.pbio.3000175 (PMC6422423; doi:10.1371/journal.pbio.3000175)
Supplement: S8 Data — (XLSX) [file pbio.3000175.s029.xlsx]

## Sheet: Sheet1
luciferase	human	Blank	CRE	NFAT	SRF	SRE
		1	4.2545	6.3808	4.0202	1.278
		1	3.9246	6.2351	3.9201	1.0242
		1	4.0896	6.5264	4.1204	1.5319
	mouse	Blank	CRE	NFAT	SRF	SRE
		1	19.4537	19.0254	20.3125	1.5624
		1	18.5759	18.2536	21.0453	1.4021
		1	18.5759	18.6395	20.6789	1.4823
	dog	Blank	CRE	NFAT	SRF	SRE
		1	5.2166	7.1205	3.5892	1.2305
		1	4.6207	6.5128	3.821	1.3012
		1	4.9186	6.8167	3.7051	1.2659
	aardvark	Blank	CRE	NFAT	SRF	SRE
		1	8.2579	10.1019	7.5021	1.5209
		1	6.9879	8.3584	7.2532	1.6026
		1	7.6229	9.2301	7.3777	1.5617
	koala	Blank	CRE	NFAT	SRF	SRE
		1	0.8344	1.111	1.2094	0.8938
		1	1.08	1.2062	0.9721	0.9599
		1	0.9572	1.1586	1.0908	0.9268
	platypus	Blank	CRE	NFAT	SRF	SRE
		1	0.9142	1.0951	1.1194	0.8283
		1	1.0778	1.1057	0.8897	0.802
		1	0.996	1.1004	1.0045	0.8151
	chicken	Blank	CRE	NFAT	SRF	SRE
		1	1.1579	1.2549	1.1341	1.0524
		1	1.003	1.1253	0.9563	1.2584
		1	1.0804	1.1901	1.0452	1.1554
	turtle	Blank	CRE	NFAT	SRF	SRE
		1	1.2156	1.2553	1.0136	1.025
		1	1.0524	1.1357	1.0651	1.0133
		1	1.124	1.0361	1.1365	1.0216
	frog	Blank	CRE	NFAT	SRF	SRE
		1	1.2045	1.2643	1.1204	1.2192
		1	0.9246	1.2351	0.9201	1.0242
		1	1.0646	1.2497	1.0202	1.1217
	spot gar	Blank	CRE	NFAT	SRF	SRE
		1	1.2578	1.0854	1.2245	1.2355
		1	1.2487	1.3536	1.3414	1.4521
		1	1.2533	1.2195	1.283	1.3438
