# Supplementary material for: Constitutively active BRS3 is a genuinely orphan GPCR in placental mammals
Source: PLoS Biol. 2019 Mar 6;17(3):e3000175. doi: 10.1371/journal.pbio.3000175 (PMC6422423; doi:10.1371/journal.pbio.3000175)
Supplement: S9 Data — (XLSX) [file pbio.3000175.s030.xlsx]

## Sheet: Panel A
	GRP									NMB
human	0			2			5			0			2			5
	23	20	15	16	16	14	18	22	25	11	18	20	15	23	27	13	19	25
mouse	0			2			5			0			2			5
	15	21	25	25	27	30	30	35	40	30	31	35	33	36	40	30	34	33
dog	0			2			5			0			2			5
	13	16	20	18	19	20	28	28	25	22	27	27	25	31	35	20	27	33
aardvark	0			2			5			0			2			5
	25	30	20	20	23	24	10	14	16	16	19	20	16	16	20	20	22	22
koala	0			2			5			0			2			5
	25	30	31	70	78	90	70	75	90	35	42	40	90	94	100	80	96	110
platypus	0			2			5			0			2			5
	50	60	50	120	152	100	80	65	70	20	23	22	100	115	120	100	112	150
chicken	0			2			5			0			2			5
	10	14	25	100	131	140	110	100	120	10	23	30	130	122	144	89	99	103
turtle	0			2			5			0			2			5
	30	31	20	150	154	140	88	93	97	35	31	10	140	158	130	80	109	111
frog	0			2			5			0			2			5
	5	11	15	80	75	100	130	164	135	20	34	35	111	134	141	100	90	95
spot gar	0			2			5			0			2			5
	20	14	4	111	125	133	122	127	140	10	10	15	100	136	133	111	156	135

## Sheet: Panel B
		GRPR/NMBR			hBRS3			mBRS3			aBRS3			cBRS3			tBRS3			sBRS3
GRP		5.512	5.7711	5.9191	1.1274	1.2515	1.1684	1.0113	1.0374	1.111	1.0918	1.1902	1.2372	5.1641	5.5593	5.8165	5.1678	5.2199	5.5876	4.5257	4.9378	5.3682
NMB		3.5176	3.9647	4.173	1.1617	1.0053	0.9127	1.1267	1.2985	0.9236	1.1428	1.1171	1.219	3.3988	3.5333	3.9569	3.2567	3.7937	3.7127	3.5144	3.9449	4.3608
