# Supplementary material for: Constitutively active BRS3 is a genuinely orphan GPCR in placental mammals
Source: PLoS Biol. 2019 Mar 6;17(3):e3000175. doi: 10.1371/journal.pbio.3000175 (PMC6422423; doi:10.1371/journal.pbio.3000175)
Supplement: S10 Data — (XLSX) [file pbio.3000175.s031.xlsx]

## Sheet: Panel A
SRF		Blank			pcDNA			hBRS3			mBRS3			dBRS3			aBRS3			kBRS3			pBRS3			cBRS3			tBRS3			fBRS3			sBRS3
	10				0.927686	0.985322	0.956504	1.56974	1.26986	1.14182	4.83271	5.38642	5.10956	1.20454	0.924576	1.06456	1.38158	1.54787	1.46473	1.0112	0.9814	0.9963	0.94994	1.02011	0.985025	0.72731	0.888298	0.807804	1.0196	1.06112	1.04036	1.02436	0.984625	1.00449	1.05286	1.10827	1.08057
	50	1	1	1	0.92355	0.92171	0.92263	2.56852	2.05174	1.47763	15.4708	16.2218	15.8463	2.35642	2.86824	2.61233	3.72415	4.60904	4.1666	1.35822	0.87187	1.11504	1.29023	0.889402	1.08981	0.72731	0.888298	0.807804	1.3196	1.16112	1.24036	1.20654	1.12357	1.16505	1.18654	1.20991	1.19822
	150				0.99675	0.89635	0.94655	3.20204	3.91467	1.99127	18.5745	20.9776	19.776	3.58924	3.82096	3.7051	10.3304	10.7595	10.545	1.29943	0.872136	1.08579	1.11937	0.889674	1.00452	1.20624	0.906383	1.05631	1.29151	1.31339	1.30245	1.12035	0.920139	1.02024	1.22447	1.24781	1.23614
		Blank			pcDNA			hBRS3			mBRS3			dBRS3			aBRS3			kBRS3			pBRS3			cBRS3			tBRS3			fBRS3			sBRS3
NFAT	10				0.998735	0.954392	0.976564	1.53199	1.47646	1.50423	2.89524	2.61795	2.75659	1.53264	1.38957	1.4611	1.78087	1.86206	1.82146	0.882424	0.944985	0.913705	0.907917	1.0215	0.96471	1.07819	0.992925	1.03556	1.28537	1.17529	1.23033	0.986155	1.02397	1.00506	1.12606	1.19225	1.15915
	50	1	1	1	0.92355	0.92171	0.92263	3.23199	3.48361	3.3578	7.65239	8.61795	8.13517	4.01236	3.69514	3.85375	5.40873	5.20553	5.30713	1.00633	0.891841	0.949085	0.810058	0.986745	0.898402	1.17819	1.12925	1.15372	1.38538	1.17529	1.28033	1.02496	1.21949	1.12223	1.22606	1.29225	1.25916
	150				1.33636	1.21489	1.27563	5.59428	5.69865	5.64647	16.9181	16.5656	16.7418	7.12055	6.51283	6.81669	10.1019	8.35836	9.23011	1.111	1.20621	1.15861	1.09514	1.30574	1.20044	1.25798	1.12055	1.18927	1.3166	1.28269	1.29964	1.2643	1.23512	1.24971	1.21436	1.23646	1.22541
CRE		Blank			pcDNA			hBRS3			mBRS3			dBRS3			aBRS3			kBRS3			pBRS3			cBRS3			tBRS3			fBRS3			sBRS3
	10				0.987495	1.02171	1.0046	1.43199	1.58361	1.5078	2.65239	2.33202	2.4922	2.09738	1.98354	2.04046	1.86509	1.97306	1.91907	0.881686	0.882168	0.881927	0.876068	0.750356	0.813212	1.14328	1.18643	1.16486	1.28537	1.10106	1.19322	0.945316	0.943502	0.944409	1.12606	1.11922	1.12264
	50	1	1	1	0.92355	0.92171	0.92263	2.98632	3.08361	3.03496	7.65239	6.33202	6.9922	3.43892	2.74892	3.09392	4.40873	4.20553	4.30713	0.991626	1.45012	1.22087	0.876068	0.914174	0.895121	1.17819	1.22925	1.20372	1.28537	1.10106	1.19322	1.19625	1.04968	1.12296	1.22606	1.21923	1.22264
	150				1.17092	1.07151	1.12122	3.50155	4.74859	4.12507	17.4509	17.331	17.3909	5.21656	4.6207	4.91863	7.24947	6.99538	7.12243	0.834414	1.47997	1.15719	0.914174	1.37785	1.14601	1.34359	1.30299	1.32329	1.33565	1.28984	1.31274	1.20454	0.924576	1.06456	1.03043	1.34641	1.18842
SRE		Blank			pcDNA			hBRS3			mBRS3			dBRS3			aBRS3			kBRS3			pBRS3			cBRS3			tBRS3			fBRS3			sBRS3
	10				1.02717	1.04622	1.0367	0.974137	0.965398	0.969768	0.953819	0.962465	0.958142	0.948547	1.19747	1.07301	1.08535	1.11139	1.09837	1.01369	0.939662	0.976677	1.07708	0.92805	1.00257	1.07519	1.01262	1.0439	1.02718	1.08429	1.05574	0.984652	1.07294	1.0288	0.98638	1.05286	1.01962
	50	1	1	1	1.10174	1.01671	1.05923	1.00137	1.00069	1.00103	1.00829	1.01192	1.01011	1.09576	1.20976	1.15276	1.06598	1.11139	1.08868	1.02683	0.959867	0.993351	0.950446	0.844277	0.897361	1.09835	1.00827	1.05331	1.12044	1.13129	1.12586	1.19721	1.08574	1.14148	1.10208	1.00122	1.05165
	150				1.00124	0.991741	0.996491	1.02146	1.02417	1.02282	0.951894	1.04592	0.998909	1.23055	1.30125	1.2659	1.08527	1.05714	1.0712	0.893757	0.959867	0.926812	0.828264	0.802013	0.815138	1.01692	1.01823	1.01758	1.10024	1.20113	1.15069	1.2192	1.02417	1.12168	1.02164	1.00295	1.01229

## Sheet: Panel B
GRP
		Blank			GRPR			pcDNA			hBRS3			mBRS3			kBRS3			cBRS3			tBRS3			sBRS3
CRE	10				0.848	0.8603	0.8542	0.9154	0.8612	0.8883	0.9405	0.9181	0.9293	0.9643	0.8974	0.9309	0.9877	0.8945	0.9411	1.0635	1.0388	1.0511	0.9522	0.8853	0.9188	1.0522	1.0275	1.0399
	100	1	1	1	0.948	0.9603	0.9542	0.9234	0.9612	0.9423	0.8425	0.9807	0.9116	0.9847	1.0427	1.0137	0.9839	1.0246	1.0042	1.0263	0.9043	0.9653	0.9726	1.0306	1.0016	1.0151	0.893	0.9541
	1000				0.8831	0.8954	0.8893	0.9451	0.8963	0.9207	0.9377	0.8735	0.9056	0.9744	0.878	0.9262	1.0698	0.9892	1.0295	0.9744	0.898	0.9362	0.9623	0.8659	0.9141	0.9631	0.8868	0.925
NFAT		Blank			GRPR			pcDNA			hBRS3			mBRS3			kBRS3			cBRS3			tBRS3			sBRS3
	10				0.9717	1.1596	1.0657	0.9074	0.9346	0.921	0.933	1.0112	0.9721	0.8903	0.9114	0.9009	0.9713	1.0543	1.0128	1.0567	0.9604	1.0085	1.0317	1.0734	1.0526	1.0048	1.0162	1.0105
	100	1	1	1	1.6717	1.8596	1.7657	0.8074	0.9759	0.8917	1.033	1.0521	1.0426	0.8403	0.9871	0.9137	0.9713	1.1075	1.0394	1.6662	1.7044	1.6853	1.7253	1.8342	1.7798	1.721	1.6362	1.6786
	1000				3.636	3.6052	3.6206	1.0094	0.9042	0.9568	1.0853	0.9641	1.0247	1.1173	0.837	0.9772	1.1501	1.1956	1.1729	3.4533	3.3212	3.3873	3.6296	3.4865	3.558	3.7242	3.5196	3.6219
SRF		Blank			GRPR			pcDNA			hBRS3			mBRS3			kBRS3			cBRS3			tBRS3			sBRS3
	10				1.0192	1.1002	1.0597	1.0746	1.0778	1.0762	0.9302	0.9325	0.9314	0.9521	0.8571	0.9046	0.9281	1.0359	0.982	1.0643	0.9505	1.0074	0.8972	0.9186	0.9079	0.9983	1.0986	1.0485
	100	1	1	1	1.1092	1.1223	1.1157	0.9746	0.9877	0.9811	0.9873	0.9285	0.9579	0.9544	0.9175	0.936	0.8281	1.1359	0.982	1.0367	1.0505	1.0436	0.9734	1.0186	0.996	0.9483	1.0209	0.9846
	1000				1.0709	1.1832	1.1271	1.0684	1.0294	1.0489	0.9725	1.0843	1.0284	0.9575	0.9475	0.9525	0.8904	0.9623	0.9264	1.0736	0.9413	1.0075	1.031	0.9983	1.0147	1.0067	0.7893	0.898
SRE		Blank			GRPR			pcDNA			hBRS3			mBRS3			kBRS3			cBRS3			tBRS3			sBRS3
	10				0.9868	0.8982	0.9425	0.8986	0.9609	0.9297	1.012	1.0749	1.0435	0.9568	1.0873	1.0221	0.9725	0.7433	0.8579	0.8935	1.0742	0.9839	0.984	0.8979	0.941	0.8191	0.897	0.8581
	100	1	1	1	1.0868	1.0815	1.0842	0.9986	0.9438	0.9712	1.0903	0.9765	1.0334	0.9568	1.181	1.0689	0.8725	0.9433	0.9079	0.9935	1.0233	1.0084	1.0004	1.0979	1.0492	0.9912	1.0705	1.0308
	1000				0.9993	1.0057	1.0025	0.9796	0.9589	0.9693	1.0496	1.059	1.0543	0.9587	0.9714	0.965	1.0733	0.9099	0.9916	1.0126	1.0825	1.0475	0.9446	1.0528	0.9987	1.013	1.1021	1.0576
NMB
		Blank			NMBR			pcDNA			hBRS3			mBRS3			kBRS3			cBRS3			tBRS3			sBRS3
CRE	10				0.9872	0.9675	0.9774	0.9639	0.9762	0.9701	0.9324	0.9302	0.9313	0.9342	0.9878	0.961	0.954	0.8268	0.8904	0.9997	1.0122	0.9531	1.0867	0.9654	1.026	0.9425	0.9477	0.9451
	100	1	1	1	0.9872	1.0848	1.036	1.0639	0.8918	0.9778	0.8324	0.9302	0.8813	0.9341	0.9379	0.936	0.954	0.8281	0.891	0.8997	1.0367	0.9472	1.1097	0.9734	1.0415	0.9425	0.9877	0.9651
	1000				1.0066	1.0062	1.0064	0.9179	0.9538	0.9359	1.0195	0.9725	0.996	1.0969	0.9228	1.0099	0.91	0.8897	0.8999	0.8842	0.9736	0.9648	0.9729	1.0701	1.0215	0.9975	0.9607	0.9791
NFAT		Blank			NMBR			pcDNA			hBRS3			mBRS3			kBRS3			cBRS3			tBRS3			sBRS3
	10				1.0813	1.1431	1.1122	0.9847	0.9776	0.9812	0.8637	0.9775	0.9206	0.8403	0.7137	0.777	0.864	0.8765	0.8702	1.193	1.1145	1.1537	0.934	0.8265	0.8803	0.8215	0.8939	0.8577
	100	1	1	1	1.4813	1.5243	1.5028	0.9447	0.9759	0.9603	0.8386	0.9775	0.908	0.8403	0.7137	0.777	0.9876	0.888	0.9378	1.6293	1.5314	1.5804	1.5073	1.6127	1.56	1.6137	1.5094	1.5615
	1000				2.9593	2.8225	2.8909	1.0345	0.9042	0.9694	0.8393	0.9583	0.8988	0.8021	0.837	0.8196	0.944	0.8977	0.9208	2.8002	2.7351	2.7676	2.6477	2.5507	2.5992	2.6485	2.9534	2.8009
SRF		Blank			NMBR			pcDNA			hBRS3			mBRS3			kBRS3			cBRS3			tBRS3			sBRS3
	10				1.0762	1.0488	1.0625	0.894	0.8833	0.8887	0.8285	0.9324	0.8804	0.9475	0.9753	0.9614	0.8958	0.9734	0.9346	0.8774	0.8611	0.8692	0.9653	0.8969	0.9311	0.9138	0.9784	0.9461
	100	1	1	1	1.0816	1.0975	1.0896	0.994	0.8896	0.9418	0.9285	0.9539	0.9412	1.0475	1.0572	1.0523	0.9766	0.94	0.9583	0.9774	0.8976	0.9375	0.9258	0.999	0.9624	1.0138	0.993	1.0034
	1000				1.0445	0.9509	0.9977	0.9651	0.9759	0.9705	0.9812	0.993	0.9871	1.057	0.9538	1.0054	0.8851	0.9725	0.9288	1.0954	0.9902	1.0428	1.0227	1.0646	1.0437	0.8925	0.9303	0.9114
SRE		Blank			NMBR			pcDNA			hBRS3			mBRS3			kBRS3			cBRS3			tBRS3			sBRS3
	10	0	0	0	1.0115	0.9488	0.9801	0.9977	1.0557	1.0267	1.0175	0.9642	0.9909	0.9478	0.964	0.9559	0.9973	0.9897	0.9935	0.9987	0.9682	0.9834	1.0754	1.0652	1.0703	0.9875	0.988	0.9877
	100	1	1	1	1.0649	0.9488	1.0068	0.9977	1.0557	1.0267	1.0141	1.1096	1.0619	0.8478	0.9603	0.904	0.9773	0.966	0.9717	0.944	0.9682	0.9561	1.0854	1.0052	1.0453	0.9777	0.9759	0.9768
	1000	0	0	0	0.9791	0.9871	0.9831	0.99	0.9795	0.9848	1.0717	0.9308	1.0013	0.9499	0.9864	0.9681	0.9928	1.1056	1.0492	0.9322	1.058	0.9951	1.0968	1.1754	1.1361	1.0674	1.015	1.0412
