# Supplementary material for: Constitutively active BRS3 is a genuinely orphan GPCR in placental mammals
Source: PLoS Biol. 2019 Mar 6;17(3):e3000175. doi: 10.1371/journal.pbio.3000175 (PMC6422423; doi:10.1371/journal.pbio.3000175)
Supplement: S11 Data — (XLSX) [file pbio.3000175.s032.xlsx]

## Sheet: Sheet1
0			10			150
1	1	1	2.5314	2.1032	2.5512	17.1879	18.0183	19.2123
