# Supplementary material for: Constitutively active BRS3 is a genuinely orphan GPCR in placental mammals
Source: PLoS Biol. 2019 Mar 6;17(3):e3000175. doi: 10.1371/journal.pbio.3000175 (PMC6422423; doi:10.1371/journal.pbio.3000175)
Supplement: S12 Data — (XLSX) [file pbio.3000175.s033.xlsx]

## Sheet: Sheet1
Con(M)	GRPR
1e-12	100
1e-11	99.3±0.2
1e-10	99.2±0.6
1e-09	98.2±0.5
1e-08	94.7±0.8
1e-07	87.1±1.2
1e-06	68.2±3.3
1e-05	58.1±7.2
0.0001	57.7±4.3
