# Supplementary material for: Constitutively active BRS3 is a genuinely orphan GPCR in placental mammals
Source: PLoS Biol. 2019 Mar 6;17(3):e3000175. doi: 10.1371/journal.pbio.3000175 (PMC6422423; doi:10.1371/journal.pbio.3000175)
Supplement: S13 Data — (XLSX) [file pbio.3000175.s034.xlsx]

## Sheet: Panel C
Blank	hBRS3-Sotrastaurin	hBRS3+Sotrastaurin	mBRS3-Sotrastaurin	mBRS3+Sotrastaurin	aBRS3-Sotrastaurin	aBRS3+Sotrastaurin
1	6.5264	1.653	19.0254	2.0245	4.0214	1.6524
1	6.2351	1.4529	18.2536	1.9564	4.912	1.8796
1	6.3808	1.553	18.6395	1.9905	4.4667	1.766
