# Supplementary material for: Constitutively active BRS3 is a genuinely orphan GPCR in placental mammals
Source: PLoS Biol. 2019 Mar 6;17(3):e3000175. doi: 10.1371/journal.pbio.3000175 (PMC6422423; doi:10.1371/journal.pbio.3000175)
Supplement: S14 Data — (XLSX) [file pbio.3000175.s035.xlsx]

## Sheet: Panel A
CRE	Blank	mBRS3	mBRS3-Q156A	mBRS3-P158A	mBRS3-R370A	mBRS3-P372A
	1	17.8927	16.8106	15.6335	17.9268	17.4198
	1	17.9945	17.0578	16.2401	17.6843	16.8962
	1	17.9436	16.9342	15.9368	17.8056	17.158
SRF	Blank	mBRS3	mBRS3-R268A	mBRS3-A270I	mBRS3-F337A	mBRS3-Q339A
	1	19.9659	19.1647	15.7177	15.1183	16.2185
	1	21.9194	20.5479	14.2121	14.946	14.8773
	1	20.9426	19.8563	14.9649	15.0321	15.5479
