# Supplementary material for: Constitutively active BRS3 is a genuinely orphan GPCR in placental mammals
Source: PLoS Biol. 2019 Mar 6;17(3):e3000175. doi: 10.1371/journal.pbio.3000175 (PMC6422423; doi:10.1371/journal.pbio.3000175)
Supplement: S15 Data — (XLSX) [file pbio.3000175.s036.xlsx]

## Sheet: Panel A
CRE-cs	Blank	hBRS3-WT	cBRS3-WT	cBRS3-Q127R	cBRS3-P205S	cBRS3-R294H	sBRS3-WT	sBRS3-Q127R	sBRS3-P205S	sBRS3-R294H
	1	1.0255	1.2004	0.9857	1.283	1.2036	1.236	1.2105	1.2564	0.8415
	1	0.9246	1.014	0.9378	1.3497	1.1044	1.0892	0.9896	1.071	0.9565
	1	0.975	1.1072	0.9618	1.3164	1.154	1.1626	1.1001	1.1637	0.899
NFAT-cs	Blank	hBRS3-WT	cBRS3-WT	cBRS3-Q127R	cBRS3-P205S	cBRS3-R294H	sBRS3-WT	sBRS3-Q127R	sBRS3-P205S	sBRS3-R294H
	1	0.8393	2.8002	1.1226	1.0562	1.0011	2.4847	1.0846	1.1244	1.3457
	1	0.9583	2.7351	1.2056	1.2961	1.2544	2.8534	1.1241	0.9684	1.0898
	1	0.8988	2.7676	1.1641	1.1761	1.1278	2.669	1.1043	1.0464	1.2177
SRE-cs	Blank	hBRS3-WT	cBRS3-WT	cBRS3-Q127R	cBRS3-P205S	cBRS3-R294H	sBRS3-WT	sBRS3-Q127R	sBRS3-P205S	sBRS3-R294H
	1	0.9813	1.0472	1.0203	0.9277	0.9873	0.9341	0.9437	1.0274	0.9395
	1	1.1878	1.0997	0.9312	1.0312	1.0435	0.9381	0.9132	0.9151	0.9348
	1	1.0846	1.0735	0.9757	0.9794	1.0154	0.9361	0.9285	0.9712	0.9372
SRF-cs	Blank	hBRS3-WT	cBRS3-WT	cBRS3-Q127R	cBRS3-P205S	cBRS3-R294H	sBRS3-WT	sBRS3-Q127R	sBRS3-P205S	sBRS3-R294H
	1	0.9713	1.0239	1.0203	0.9277	0.9873	0.9341	0.9437	1.0239	1.002
	1	0.9381	1.2997	0.9312	0.9312	1.3435	0.9381	1.0784	0.9151	0.9857
	1	0.9547	1.1618	0.9757	0.9294	1.1654	0.9361	1.0111	0.9695	0.9938
CRE-ma	Blank	tBRS3-WT	mBRS3-WT	mBRS3-R127Q	mBRS3-S205P	mBRS3-H294R	aBRS3-WT	aBRS3-R127Q	aBRS3-S205P	aBRS3-H294R
	1	1.111	1.0063	0.8761	0.9842	1.2501	1.0951	1.0771	1.0268	1.0137
	1	1.2062	0.8918	0.9242	1.1778	1.28	1.2057	0.9281	0.9599	0.9397
	1	1.1586	0.9491	0.9001	1.081	1.265	1.1504	1.0026	0.9934	0.9767
NFAT-ma	Blank	tBRS3-WT	mBRS3-WT	mBRS3-R127Q	mBRS3-S205P	mBRS3-H294R	aBRS3-WT	aBRS3-R127Q	aBRS3-S205P	aBRS3-H294R
	1	2.4248	1.1173	2.102	2.0265	2.2196	0.944	2.1111	1.9702	2.4398
	1	2.6391	0.837	2.2236	2.3064	2.2308	0.8977	2.3949	1.451	2.699
	1	2.5319	0.9772	2.1628	2.1664	2.2252	0.9208	2.253	1.7106	2.5694
SRE-ma	Blank	tBRS3-WT	mBRS3-WT	mBRS3-R127Q	mBRS3-S205P	mBRS3-H294R	aBRS3-WT	aBRS3-R127Q	aBRS3-S205P	aBRS3-H294R
	1	0.9344	0.9142	1.2023	1.193	1.0304	1.0213	1.1347	1.1562	0.9979
	1	1.1997	1.1778	1.1937	1.1145	1.3094	1.2532	1.0569	1.0454	1.038
	1	1.0671	1.046	1.198	1.1537	1.1699	1.1373	1.0958	1.1008	1.0179
SRF-ma	Blank	tBRS3-WT	mBRS3-WT	mBRS3-R127Q	mBRS3-S205P	mBRS3-H294R	aBRS3-WT	aBRS3-R127Q	aBRS3-S205P	aBRS3-H294R
	1	0.8344	1.0142	1.024	1.193	1.0304	1.0213	1.0347	0.9562	0.9979
	1	1.2085	1.0214	1.1937	1.1145	1.3094	1.2532	1.1569	1.2454	1.038
	1	1.0214	1.0178	1.1089	1.1537	1.1699	1.1373	1.0958	1.1008	1.0179

## Sheet: Panel B
CRE-cs	Blank	hBRS3-WT	cBRS3-WT	cBRS3-Q127R	cBRS3-P205S	cBRS3-R294H	sBRS3-WT	sBRS3-Q127R	sBRS3-P205S	sBRS3-P205S
	1	1.0255	1.0043	0.9857	1.183	1.0357	1.036	0.9896	1.0564	0.9415
	1	0.9246	1.014	0.9378	1.1233	1.1044	1.0892	1.2105	1.1039	1.2565
	1	0.975	1.0091	0.9618	1.1531	1.07	1.0626	1.1001	1.0802	1.099
NFAT-cs	Blank	hBRS3-WT	cBRS3-WT	cBRS3-Q127R	cBRS3-P205S	cBRS3-R294H	sBRS3-WT	sBRS3-Q127R	sBRS3-P205S	sBRS3-R294H
	1	1.0853	3.6853	1.2257	1.4562	1.0011	3.7242	0.9846	1.0244	1.2635
	1	0.9641	3.7821	1.2956	1.5796	1.2544	3.5196	1.3124	0.9684	1.509
	1	1.0247	3.7337	1.2606	1.5179	1.1278	3.6219	1.1485	0.9964	1.3862
SRE-cs	Blank	hBRS3-WT	cBRS3-WT	cBRS3-Q127R	cBRS3-P205S	cBRS3-R294H	sBRS3-WT	sBRS3-Q127R	sBRS3-P205S	sBRS3-R294H
	1	1.0255	1.1004	0.9378	1.002	1.0357	1.236	1.105	1.1564	0.9415
	1	0.9246	1.203	0.972	0.9857	1.1044	1.0892	0.9896	1.071	0.9565
	1	0.975	1.1517	0.9549	0.9938	1.07	1.1626	1.0473	1.1137	0.949
SRF-cs	Blank	hBRS3-WT	cBRS3-WT	cBRS3-Q127R	cBRS3-P205S	cBRS3-R294H	sBRS3-WT	sBRS3-Q127R	sBRS3-P205S	sBRS3-R294H
	1	0.9713	1.0239	1.0203	0.9277	0.9873	0.9341	0.9437	1.0239	0.9727
	1	0.9381	1.1997	0.9312	1.0312	1.1435	0.9381	1.0784	0.9151	1.2435
	1	0.9547	1.1118	0.9757	0.9794	1.0654	0.9361	1.0111	0.9695	1.1081
CRE-ma	Blank	tBRS3-WT	mBRS3-WT	mBRS3-R127Q	mBRS3-S205P	mBRS3-H294R	aBRS3-WT	aBRS3-R127Q	aBRS3-S205P	aBRS3-H294R
	1	1.111	1.0063	0.8761	0.9142	1.2012	1.0951	1.0771	1.0268	1.0137
	1	1.0621	0.9184	0.9142	1.1778	1.028	1.0574	0.9281	0.9599	0.9397
	1	1.0866	0.9624	0.8951	1.046	1.1146	1.0763	1.0026	0.9934	0.9767
NFAT-ma	Blank	tBRS3-WT	mBRS3-WT	mBRS3-R127Q	mBRS3-S205P	mBRS3-H294R	aBRS3-WT	aBRS3-R127Q	aBRS3-S205P	aBRS3-S205P
	1	3.8296	1.1173	2.1302	1.9265	2.2596	1.1501	2.8611	2.497	2.3444
	1	3.5886	0.837	2.2822	2.3664	2.4231	1.1956	2.3949	2.6545	2.999
	1	3.7091	0.9772	2.2062	2.1464	2.3413	1.1729	2.628	2.5758	2.6717
SRE-ma	Blank	tBRS3-WT	mBRS3-WT	mBRS3-R127Q	mBRS3-S205P	mBRS3-H294R	aBRS3-WT	aBRS3-R127Q	aBRS3-S205P	aBRS3-H294R
	1	1.011	1.0063	0.8761	0.9842	1.0118	1.0274	1.0171	1.1268	1.0137
	1	1.0621	0.9184	0.9242	1.1078	0.9132	1.0574	0.9281	0.9599	0.9397
	1	1.0366	0.9624	0.9001	1.046	0.9625	1.0424	0.9726	1.0434	0.9767
SRF-ma	Blank	tBRS3-WT	mBRS3-WT	mBRS3-R127Q	mBRS3-S205P	mBRS3-H294R	aBRS3-WT	aBRS3-R127Q	aBRS3-S205P	aBRS3-H294R
	1	0.8344	0.9142	1.2902	1.3582	1.0304	1.0213	1.2347	1.3562	0.9979
	1	1.28	1.3778	1.5194	1.5994	1.5994	1.2532	1.4569	1.2454	1.038
	1	1.0572	1.146	1.4048	1.4788	1.3149	1.1373	1.3458	1.3008	1.0179
