# Supplementary material for: Constitutively active BRS3 is a genuinely orphan GPCR in placental mammals
Source: PLoS Biol. 2019 Mar 6;17(3):e3000175. doi: 10.1371/journal.pbio.3000175 (PMC6422423; doi:10.1371/journal.pbio.3000175)
Supplement: S16 Data — (XLSX) [file pbio.3000175.s037.xlsx]

## Sheet: Sheet1
CRE	Blank	tBRS3-WT	tBRS3-3	hBRS3-WT	hBRS3-3
	1	1.5216	2.8121	4.2545	1.3447
	1	1.0524	2.5988	3.9246	1.4237
	1	1.287	2.7054	4.0896	1.3842
NFAT	Blank	tBRS3-WT	tBRS3-3	hBRS3-WT	hBRS3-3
	1	1.1653	2.1536	6.5264	2.2957
	1	1.3549	1.9357	6.2351	2.5139
	1	1.2601	2.0446	6.3808	2.4048
SRF	Blank	tBRS3-WT	tBRS3-3	hBRS3-WT	hBRS3-3
	1	1.2549	1.7662	4.1204	1.9635
	1	0.9865	1.8892	3.9201	2.2944
	1	1.1207	1.8277	4.0202	2.1289
