# Supplementary material for: Constitutively active BRS3 is a genuinely orphan GPCR in placental mammals
Source: PLoS Biol. 2019 Mar 6;17(3):e3000175. doi: 10.1371/journal.pbio.3000175 (PMC6422423; doi:10.1371/journal.pbio.3000175)
Supplement: S17 Data — (XLSX) [file pbio.3000175.s038.xlsx]

## Sheet: Sheet1
CRE	Blank	N-cBRS3-	N-cBRS3+	N-sBRS3-	N-sBRS3+	N-tBRS3-	N-tBRS3+	pcDNA-	pcDNA+
	1	1	0.908	1	1.1821	1	0.9	1	0.9947
	1	1	1.0145	1	0.903	1	1.1291	1	1.0353
	1	1	0.9612	1	1.0426	1	1.0145	1	1.015
NFAT	Blank	N-cBRS3-	N-cBRS3+	N-sBRS3-	N-sBRS3+	N-tBRS3-	N-tBRS3+	pcDNA-	pcDNA+
	1	1	0.9206	1	1.1253	1	0.9615	1	0.9603
	1	1	0.991	1	0.94	1	1.0145	1	0.8466
	1	1	0.9558	1	1.0326	1	0.9872	1	0.9034
SRF	Blank	N-cBRS3-	N-cBRS3+	N-sBRS3-	N-sBRS3+	N-tBRS3-	N-tBRS3+	pcDNA-	pcDNA+
	1	1	1.1117	1	0.9138	1	1.1078	1	0.9058
	1	1	1.0102	1	1.0438	1	0.9014	1	1.0087
	1	1	1.0609	1	0.9788	1	1.0046	1	0.9572
