# Supplementary material for: Constitutively active BRS3 is a genuinely orphan GPCR in placental mammals
Source: PLoS Biol. 2019 Mar 6;17(3):e3000175. doi: 10.1371/journal.pbio.3000175 (PMC6422423; doi:10.1371/journal.pbio.3000175)
Supplement: S18 Data — (XLSX) [file pbio.3000175.s039.xlsx]

## Sheet: Sheet1
CRE	Blank	hBRS3	N-hBRS3	mBRS3	N-mBRS3	aBRS3	N-aBRS3	pcDNA
	1	3.5016	1.1227	16.331	8.6561	3.3806	0.8145	1.1807
	1	4.7486	0.9227	17.4509	8.8561	3.8891	1.2214	1.0821
	1	4.1251	1.0227	16.8909	8.7561	3.6349	1.078	1.1314
NFAT	Blank	hBRS3	N-hBRS3	mBRS3	N-mBRS3	aBRS3	N-aBRS3	pcDNA
	1	5.5943	1.846	16.9181	12.9151	5.0625	1.7123	1.1807
	1	5.6987	2.346	16.5656	12.5876	5.3584	1.5784	1.0821
	1	5.6465	2.096	16.7418	12.7513	5.2104	1.6612	1.1314
SRF	Blank	hBRS3	N-hBRS3	mBRS3	N-mBRS3	aBRS3	N-aBRS3	pcDNA
	1	3.202	1.1424	18.8375	7.3724	4.609	1.6128	1.1807
	1	3.9147	1.3204	17.9845	6.7881	5.8696	1.2345	1.0821
	1	3.5584	1.2314	18.411	7.0803	5.2393	1.4019	1.1314
